# Supplementary material for: Grazing Induced Shifts in Phytoplankton Cell Size Explain the Community Response to Nutrient Supply
Source: Microorganisms. 2021 Nov 26;9(12):2440. doi: 10.3390/microorganisms9122440 (PMC8708950; doi:10.3390/microorganisms9122440)
Supplement: Supplementary file 1 [file microorganisms-09-02440-s001.zip]

Archive with 9 entries (9 files):
- Figure S1.pdf
- Figure S2.pdf
- Figure S3.pdf
- Figure S4.pdf
- Figure S5.pdf
- Figure S6.pdf
- Figure S7.pdf
- Figure S8.pdf
- Tables S1 and S2.pdf
